# Supplementary material for: Two novel regulators of N‐acetyl‐galactosamine utilization pathway and distinct roles in bacterial infections
Source: Microbiologyopen. 2015 Nov 5;4(6):983–1000. doi: 10.1002/mbo3.307 (PMC4694137; doi:10.1002/mbo3.307)
Supplement: Supplementary file 2 [file MBO3-4-0983-s002.xls]

## Sheet: Orthologs
	Regulators		Pathway						Transport
			Deacetylase	Isomerase		Kinaze-II	Aldolase		Sugar phosphotransferase uptake systems (PTS)
	AgaR1	AgaR2	AgaA	AgaS	AgaI	AgaZ	AgaY	AgaY-II	PTS-I AgaVWEF	PTS-IV AgaBCD	PTS-V GadVWEF
Taxonomic lineages (Order / Family) and genomes	Transcriptional repressor of N-acetylgalactosamine utilization, GntR family	Transcriptional repressor of N-acetylgalactosamine utilization, GntR family	N-Acetylgalactosamine-phosphate deacetylase (EC 3.5.1.25)	Galactosamine-6-phosphate isomerase (EC 5.3.1.-)	Galactosamine-6-phosphate isomerase (EC 5.3.1.-)	Tagatose-6-phosphate kinase (EC 2.7.1.144)	Tagatose 1,6-diphosphate aldolase (EC 4.1.2.40)	Tagatose-1,6-bisphosphate aldolase, alternative (EC 4.1.2.-)	N-acetylgalactosamine-specific PTS system (IIABCD components)	Predicted N-acetylgalactosamine-specific PTS system (IIABCD components)	Predicted galactosamine disaccharide-specific PTS, EIIBCDA components
Lactobacillales / Streptococcaceae
Streptococcus dysgalactiae GGS_124	SDEG_0678	SDEG_0675		SDEG_0676				SDEG_0677			SDEG_0680-83
Streptococcus equi MGCS10565	Sez_0740	Sez_0737		Sez_0738				Sez_0739			Sez_0742-45
Streptococcus gordonii CH1	SGO_0042			SGO_0048							SGO_0044-47
Streptococcus mitis B6	smi_0078			smi_0084							smi_0080-83
Streptococcus pneumoniae TIGR4	SP_0058			SP_0065							SP_0060-64
Streptococcus pyogenes M1 GAS		SPy0715		SPy0716				SPy1704
Streptococcus sanguinis SK36	SSA_0052			SSA_0060				SSA_0061			SSA_0054-57
Streptococcus suis 05ZYH33	SSU05_0448	SSU05_0447	SSU05_1259	SSU05_0195				SSU05_1258			SSU05_0450-53
Streptococcus uberis 0140J	SUB0041	SUB0038		SUB0039				SUB0040			SUB0043-46
Lactobacillales / Lactobacillaceae
Lactobacillus gasseri ATCC 33323	LGAS_0126	LGAS_0114	LGAS_0116	LGAS_0115				LGAS_0145			LGAS_0117-20
Lactobacillus helveticus DPC 4571		lhv_0513	lhv_0514
Lactobacillus johnsonii NCC 533	LJ0126	LJ0116	LJ0118	LJ0117							LJ0119-22
Lactobacillus rhamnosus GG		LGG_00332	LGG_00334	LGG_00333							LGG_00337-40
Pediococcus pentosaceus ATCC 25745		PEPE_1756	PEPE_1754	PEPE_1755							PEPE_1761-57
Lactobacillales / Enterococcaceae
Enterococcus faecalis V583		EF1809		EF1808		EF1806		EF1807			EF1804-01
Lactobacillales / Carnobacteriaceae
Carnobacterium sp. 17-4	CAR_c21760		CAR_c21690	CAR_c21700		CAR_c21670		CAR_c21680			CAR_c21740-10
Orthologs in E. coli
Escherichia coli str. C str. ATCC 8739			EcolC_0563	EcolC_0562	EcolC_0557	EcolC_0568	EcolC_0561		EcolC_0567-64	EcolC_0560-58
PFAM Protein Family :	GntR	GntR	Amidohydro_1	SIS	Glucosamine_iso	Tagatose_6_P_K	F_bP_aldolase	DeoC/LacD
