# Supplementary material for: Two novel regulators of N‐acetyl‐galactosamine utilization pathway and distinct roles in bacterial infections
Source: Microbiologyopen. 2015 Nov 5;4(6):983–1000. doi: 10.1002/mbo3.307 (PMC4694137; doi:10.1002/mbo3.307)
Supplement: Supplementary file 3 [file MBO3-4-0983-s003.xls]

## Sheet: Sites
	AgaR1 binding sites
	Genome	Gene name	locus_tag	Site
				Position	Score	Sequence
	Streptococcus dysgalactiae GGS_124	agaR	SDEG_0678	-51	5.11	ttttttgttataatagctaa
		bgaC	SDEG_0679	-89	5.14	ttagctattataacaaaaaa
	Streptococcus equi MGCS10565	agaR	Sez_0740	-43	4.61	atttttgctataatcgtatt
		bgaC	Sez_0741	-116	4.67	aatacgattatagcaaaaat
	Streptococcus gordonii CH1	agaR	SGO_0042	-107	5.67	ttaattaatataataacatt
		bgaC	SGO_0043	-67	5.58	aatgttattatattaattaa
	Streptococcus mitis B6	agaR	smi_0078	-282	5.47	tttgttgatatattaaatat
		bgaC	smi_0079	-56	5.4	atatttaatatatcaacaaa
	Streptococcus pneumoniae TIGR4	agaR	SP_0058	-312	5.46	tttgttgttatattaattat
		bgaC	SP_0060	-56	5.5	ataattaatataacaacaaa
	Streptococcus sanguinis SK36	agaR	SSA_0052	-98	5.71	aatattaatataataaattt
		bgaC	SSA_0053	-61	5.61	aaatttattatattaatatt
	Streptococcus suis 05ZYH33	agaR	SSU05_0448	-157	5.13	tctattaatatactaacact
		bgaC	SSU05_0449	-48	4.93	agtgttagtatattaataga
	Streptococcus uberis 0140J	agaR	SUB0041	-53	4.86	atttctgttataatagttct
		bgaC	SUB0042	-103	4.9	agaactattataacagaaat
	Lactobacillus gasseri ATCC 33323	gadV	LGAS_0117	-74	5.53	aaagttaatatactaagatt
	Lactobacillus johnsonii NCC 533	gadV	LJ0119	-71	5.28	aaacttaatatactaagatt
	Carnobacterium sp. 17-4	bgaC	CAR_c21750	-139	5.41	tatattaatatattaagtgt
		agaR	CAR_c21760	-44	5.41	tatattaatatactaagtta
	AgaR2 binding sites
	Genome	Gene name	locus_tag	Site
				Position	Score	Sequence
	Streptococcus dysgalactiae GGS_124	agaR2	SDEG_0675	-22	5.74	aggtggttataacaagtt
	Streptococcus equi MGCS10565	agaR2	Sez_0737	-30	6	aagtggttataacaagtt
	Streptococcus pyogenes M1 GAS	agaR2	SPy0715	-31	6	aagtggttataacaagtt
	Streptococcus suis 05ZYH33	agaS	SSU05_0195	-68	5.66	aactggttataaccagaa
		agaR	SSU05_0448	-134	4.76	ttgtggttatgtccagta
		bgaC	SSU05_0449	-69	4.7	tactggacataaccacaa
		agaA	SSU05_1259	-2	5.49	atatggttataaccagtt
	Streptococcus uberis 0140J	agaR2	SUB0038	-30	5.63	aagtgtttataaccagtt
	Lactobacillus gasseri ATCC 33323	agaR2	LGAS_0114	-41	5.59	aggtggtactaaccagtt
		gadV	LGAS_0117	-100	5.61	aagtggtcacaaccagtt
	Lactobacillus helveticus DPC 4571	agaR2	lhv_0513	-85	5.93	aactggttataaccactt
		agaR2	lhv_0513	-31	5.85	aagtggtactaaccagtt
	Lactobacillus johnsonii NCC 533	agaR2	LJ0116	-40	5.59	aggtggtactaaccagtt
		gadV	LJ0119	-97	5.55	aagtggttgcaaccagtt
	Lactobacillus rhamnosus GG	agaR2	LGG_00332	-30	4.57	atgtggttggtaccacgt
	Pediococcus pentosaceus ATCC 25745	gadV	PEPE_1761	-117	5.51	aactggtaccaaccagtt
	Enterococcus faecalis V583	agaR2	EF1809	-35	5.61	ttgtggttataaccagtt
